# Supplementary material for: Single-cell subcellular protein localisation using novel ensembles of diverse deep architectures
Source: Commun Biol. 2023 May 5;6:489. doi: 10.1038/s42003-023-04840-z (PMC10163260; doi:10.1038/s42003-023-04840-z)
Supplement: Supplementary file 4 — latex_source_files [file 42003_2023_4840_MOESM4_ESM.zip]

Archive with 17 entries (17 files):
- Figures/Figure1.pdf
- Figures/Figure2.pdf
- Figures/Figure3.pdf
- Figures/Figure4.pdf
- Figures/Figure5.pdf
- Figures/Figure6.pdf
- Figures/Figure7.pdf
- Figures/Figure8.pdf
- Figures/Figure9.pdf
- HCPL_article.bbl
- HCPL_article.tex
- HCPL_references.bib
- jabbrv-ltwa-all.ldf
- jabbrv-ltwa-en.ldf
- jabbrv.sty
- naturemag-doi.bst
- sn-jnl.cls
