# Supplementary material for: Single-cell subcellular protein localisation using novel ensembles of diverse deep architectures
Source: Commun Biol. 2023 May 5;6:489. doi: 10.1038/s42003-023-04840-z (PMC10163260; doi:10.1038/s42003-023-04840-z)
Supplement: Supplementary file 4 — latex_source_files [file 42003_2023_4840_MOESM4_ESM.zip › HCPL_article.bbl]

\begin{thebibliography}{10}
\urlstyle{rm}
\expandafter\ifx\csname url\endcsname\relax
  \def\url#1{\texttt{#1}}\fi
\expandafter\ifx\csname urlprefix\endcsname\relax\def\urlprefix{URL }\fi
\expandafter\ifx\csname doiprefix\endcsname\relax\def\doiprefix{DOI: }\fi
\providecommand{\bibinfo}[2]{#2}
\providecommand{\eprint}[2][]{\url{#2}}

\bibitem{Paul}
\bibinfo{author}{Paul, I.}, \bibinfo{author}{White, C.},
  \bibinfo{author}{Turcinovic, I.} \& \bibinfo{author}{Emili, A.}
\newblock \bibinfo{journal}{\bibinfo{title}{Imaging the future: the emerging
  era of single-cell spatial proteomics}}.
\newblock {\emph{\JournalTitle{The FEBS Journal}}}
  \textbf{\bibinfo{volume}{288}}, \bibinfo{pages}{6990--7001}
  (\bibinfo{year}{2021}).

\bibitem{GNANN}
\bibinfo{author}{Gnann, C.}, \bibinfo{author}{Cesnik, A.~J.} \&
  \bibinfo{author}{Lundberg, E.}
\newblock \bibinfo{journal}{\bibinfo{title}{Illuminating non-genetic cellular
  heterogeneity with imaging-based spatial proteomics}}.
\newblock {\emph{\JournalTitle{Trends in Cancer}}}
  \textbf{\bibinfo{volume}{7}}, \bibinfo{pages}{278--282}
  (\bibinfo{year}{2021}).

\bibitem{mahdessian2021spatiotemporal}
\bibinfo{author}{Mahdessian, D.} \emph{et~al.}
\newblock \bibinfo{journal}{\bibinfo{title}{Spatiotemporal dissection of the
  cell cycle with single-cell proteogenomics}}.
\newblock {\emph{\JournalTitle{Nature}}} \textbf{\bibinfo{volume}{590}},
  \bibinfo{pages}{649–654} (\bibinfo{year}{2021}).

\bibitem{Chandra}
\bibinfo{author}{Chandrasekaran, S.~N.}, \bibinfo{author}{Ceulemans, H.},
  \bibinfo{author}{Boyd, J.} \& \bibinfo{author}{Carpenter, A.~E.}
\newblock \bibinfo{journal}{\bibinfo{title}{Image-based profiling for drug
  discovery: due for a machine-learning upgrade?}}
\newblock {\emph{\JournalTitle{Nature Reviews. Drug Discovery}}}
  \textbf{\bibinfo{volume}{20}}, \bibinfo{pages}{145--159}
  (\bibinfo{year}{2020}).

\bibitem{tellez2016tumour}
\bibinfo{author}{Tellez-Gabriel, M.}, \bibinfo{author}{Ory, B.},
  \bibinfo{author}{Lamoureux, F.}, \bibinfo{author}{Heymann, M.-F.} \&
  \bibinfo{author}{Heymann, D.}
\newblock \bibinfo{journal}{\bibinfo{title}{Tumour heterogeneity: the key
  advantages of single-cell analysis}}.
\newblock {\emph{\JournalTitle{International Journal of Molecular Sciences}}}
  \textbf{\bibinfo{volume}{17}}, \bibinfo{pages}{1661--6596}
  (\bibinfo{year}{2016}).

\bibitem{bodenmiller2016multiplexed}
\bibinfo{author}{Bodenmiller, B.}
\newblock \bibinfo{journal}{\bibinfo{title}{Multiplexed epitope-based tissue
  imaging for discovery and healthcare applications}}.
\newblock {\emph{\JournalTitle{Cell Systems}}} \textbf{\bibinfo{volume}{2}},
  \bibinfo{pages}{225--238} (\bibinfo{year}{2016}).

\bibitem{rajewsky2020lifetime}
\bibinfo{author}{Rajewsky, N.} \emph{et~al.}
\newblock \bibinfo{journal}{\bibinfo{title}{Lifetime and improving european
  healthcare through cell-based interceptive medicine}}.
\newblock {\emph{\JournalTitle{Nature}}} \textbf{\bibinfo{volume}{587}},
  \bibinfo{pages}{377--386} (\bibinfo{year}{2020}).

\bibitem{loccat}
\bibinfo{author}{Sullivan, D.} \emph{et~al.}
\newblock \bibinfo{journal}{\bibinfo{title}{Deep learning is combined with
  massive-scale citizen science to improve large-scale image classification}}.
\newblock {\emph{\JournalTitle{Nature Biotechnology}}}
  \textbf{\bibinfo{volume}{36}}, \bibinfo{pages}{820--828}
  (\bibinfo{year}{2018}).

\bibitem{kagglenature}
\bibinfo{author}{Ouyang, W.} \emph{et~al.}
\newblock \bibinfo{journal}{\bibinfo{title}{Analysis of the human protein atlas
  image classification competition}}.
\newblock {\emph{\JournalTitle{Nature Methods}}} \textbf{\bibinfo{volume}{16}},
  \bibinfo{pages}{1254--1261} (\bibinfo{year}{2019}).

\bibitem{cytoself}
\bibinfo{author}{Kobayashi, H.}, \bibinfo{author}{Cheveralls, K.~C.},
  \bibinfo{author}{Leonetti, M.~D.} \& \bibinfo{author}{Royer, L.~A.}
\newblock \bibinfo{journal}{\bibinfo{title}{Self-supervised deep learning
  encodes high-resolution features of protein subcellular localization}}.
\newblock {\emph{\JournalTitle{Nature Methods}}} \textbf{\bibinfo{volume}{19}},
  \bibinfo{pages}{995--1003} (\bibinfo{year}{2022}).

\bibitem{trang2022kaggleNature}
\bibinfo{author}{Le, T.} \emph{et~al.}
\newblock \bibinfo{journal}{\bibinfo{title}{Analysis of the human protein atlas
  weakly supervised single-cell classification competition}}.
\newblock {\emph{\JournalTitle{Nature methods}}} \textbf{\bibinfo{volume}{19}},
  \bibinfo{pages}{1221--1229} (\bibinfo{year}{2022}).

\bibitem{HPA}
\bibinfo{author}{Winsnes, C.}, \bibinfo{author}{Lundberg, E.},
  \bibinfo{author}{Phil~Culliton, M.}, \bibinfo{author}{Le, T.} \&
  \bibinfo{author}{Wei~Ouyang, U.}
\newblock \bibinfo{title}{\textit{Human Protein Atlas - Single Cell
  Classification}}.
\newblock
  \bibinfo{howpublished}{\url{https://www.kaggle.com/competitions/hpa-single-cell-image-classification/}}
  (\bibinfo{year}{2021}).

\bibitem{hpadataset}
\bibinfo{author}{Uhl{\'e}n, M.} \emph{et~al.}
\newblock \bibinfo{journal}{\bibinfo{title}{Tissue-based map of the human
  proteome}}.
\newblock {\emph{\JournalTitle{Science}}} \textbf{\bibinfo{volume}{347}},
  \bibinfo{pages}{1260419} (\bibinfo{year}{2015}).

\bibitem{subcelular}
\bibinfo{author}{Thul, P.~J.} \emph{et~al.}
\newblock \bibinfo{journal}{\bibinfo{title}{A subcellular map of the human
  proteome}}.
\newblock {\emph{\JournalTitle{Science}}} \textbf{\bibinfo{volume}{356}},
  \bibinfo{pages}{eaal3321} (\bibinfo{year}{2017}).

\bibitem{Emma}
\bibinfo{author}{Lundberg, E.} \& \bibinfo{author}{Borner, G.}
\newblock \bibinfo{journal}{\bibinfo{title}{Spatial proteomics: a powerful
  discovery tool for cell biology}}.
\newblock {\emph{\JournalTitle{Nature Reviews Molecular Cell Biology}}}
  \textbf{\bibinfo{volume}{20}}, \bibinfo{pages}{285--302}
  (\bibinfo{year}{2019}).

\bibitem{Christopher}
\bibinfo{author}{Christopher, J.} \emph{et~al.}
\newblock \bibinfo{journal}{\bibinfo{title}{Subcellular proteomics}}.
\newblock {\emph{\JournalTitle{Nature Reviews Methods Primers}}}
  \textbf{\bibinfo{volume}{1}}, \bibinfo{pages}{32} (\bibinfo{year}{2021}).

\bibitem{Hickey}
\bibinfo{author}{Hickey, J.} \emph{et~al.}
\newblock \bibinfo{journal}{\bibinfo{title}{Spatial mapping of protein
  composition and tissue organization: a primer for multiplexed antibody-based
  imaging}}.
\newblock {\emph{\JournalTitle{Nature Methods}}} \textbf{\bibinfo{volume}{19}},
  \bibinfo{pages}{284--295} (\bibinfo{year}{2022}).

\bibitem{pmlr}
\bibinfo{author}{Tan, M.} \& \bibinfo{author}{Le, Q.}
\newblock \bibinfo{title}{{E}fficient{N}et: Rethinking model scaling for
  convolutional neural networks}.
\newblock In \emph{\bibinfo{booktitle}{International Conference on Machine
  Learning}}, \bibinfo{pages}{6105--6114} (\bibinfo{year}{2019}).

\bibitem{WAP}
\bibinfo{author}{Husain, S.~S.}, \bibinfo{author}{Ong, E.} \&
  \bibinfo{author}{Bober, M.}
\newblock \bibinfo{journal}{\bibinfo{title}{{ACTNET:} end-to-end learning of
  feature activations and multi-stream aggregation for effective instance image
  retrieval}}.
\newblock {\emph{\JournalTitle{International Journal of Computer Vision}}}
  \textbf{\bibinfo{volume}{129}}, \bibinfo{pages}{1432--1450}
  (\bibinfo{year}{2021}).

\bibitem{Dmitry}
\bibinfo{author}{Minskiy, D.} \& \bibinfo{author}{Bober, M.}
\newblock \bibinfo{title}{Efficient hybrid network: Inducting scattering
  features}.
\newblock In \emph{\bibinfo{booktitle}{International Conference on Pattern
  Recognition}}, \bibinfo{pages}{2300--2306} (\bibinfo{year}{2022}).

\bibitem{vgg16}
\bibinfo{author}{Simonyan, K.} \& \bibinfo{author}{Zisserman, A.}
\newblock \bibinfo{title}{Very deep convolutional networks for large-scale
  image recognition}.
\newblock In \emph{\bibinfo{booktitle}{International Conference on Learning
  Representations}}, \bibinfo{pages}{730--734} (\bibinfo{year}{2015}).

\bibitem{Babenko_2015_ICCV}
\bibinfo{author}{Babenko, A.} \& \bibinfo{author}{Lempitsky, V.}
\newblock \bibinfo{title}{Aggregating local deep features for image retrieval}.
\newblock In \emph{\bibinfo{booktitle}{IEEE International Conference on
  Computer Vision}}, \bibinfo{pages}{1269--1277} (\bibinfo{year}{2015}).

\bibitem{Gordo2017}
\bibinfo{author}{Gordo, A.}, \bibinfo{author}{Almaz{\'a}n, J.},
  \bibinfo{author}{Revaud, J.} \& \bibinfo{author}{Larlus, D.}
\newblock \bibinfo{journal}{\bibinfo{title}{End-to-end learning of deep visual
  representations for image retrieval}}.
\newblock {\emph{\JournalTitle{Int. J. Comput. Vision}}}
  \textbf{\bibinfo{volume}{124}}, \bibinfo{pages}{237--254}
  (\bibinfo{year}{2017}).

\bibitem{DBCM}
\bibinfo{author}{Makarov, I.}
\newblock \bibinfo{title}{\textit{Second Place Solution for Human Protein Atlas
  - Single Cell Classification}}.
\newblock
  \bibinfo{howpublished}{\url{https://www.kaggle.com/competitions/hpa-single-cell-image-classification/discussion/238645}}
  (\bibinfo{year}{2021}).

\bibitem{XGboost}
\bibinfo{author}{Chen, T.} \& \bibinfo{author}{Guestrin, C.}
\newblock \bibinfo{title}{{XGBoost}: A scalable tree boosting system}.
\newblock In \emph{\bibinfo{booktitle}{ACM SIGKDD International Conference on
  Knowledge Discovery and Data Mining}}, \bibinfo{pages}{785--794}
  (\bibinfo{year}{2016}).

\bibitem{BCDdataset}
\bibinfo{author}{Ong, E.-J.}, \bibinfo{author}{Minskiy, D.},
  \bibinfo{author}{Bober-Irizar, M.}, \bibinfo{author}{Husain, S.~S.} \&
  \bibinfo{author}{Bober, M.}
\newblock \bibinfo{title}{\textit{HPA Bad Cell Detection}}.
\newblock
  \bibinfo{howpublished}{\url{https://www.kaggle.com/datasets/anokas/hpabadcellxgboost}}
  (\bibinfo{year}{2022}).

\bibitem{nfnet}
\bibinfo{author}{Brock, A.}, \bibinfo{author}{De, S.}, \bibinfo{author}{Smith,
  S.~L.} \& \bibinfo{author}{Simonyan, K.}
\newblock \bibinfo{title}{High-performance large-scale image recognition
  without normalization}.
\newblock In \emph{\bibinfo{booktitle}{International Conference on Machine
  Learning}}, \bibinfo{pages}{1059--1071} (\bibinfo{year}{2021}).

\bibitem{ResNeSt}
\bibinfo{author}{Zhang, H.} \emph{et~al.}
\newblock \bibinfo{title}{Res\uppercase{N}e\uppercase{S}t: Split-attention
  \uppercase{N}etworks}.
\newblock In \emph{\bibinfo{booktitle}{IEEE Conference on Computer Vision and
  Pattern Recognition Workshops}}, \bibinfo{pages}{2735--2745}
  (\bibinfo{year}{2022}).

\bibitem{dense}
\bibinfo{author}{Huang, G.}, \bibinfo{author}{Liu, Z.}, \bibinfo{author}{Van
  Der~Maaten, L.} \& \bibinfo{author}{Weinberger, K.~Q.}
\newblock \bibinfo{title}{Densely connected convolutional networks}.
\newblock In \emph{\bibinfo{booktitle}{IEEE Conference on Computer Vision and
  Pattern Recognition}}, \bibinfo{pages}{2261--2269} (\bibinfo{year}{2017}).

\bibitem{swint}
\bibinfo{author}{Liu, Z.} \emph{et~al.}
\newblock \bibinfo{title}{Swin transformer: Hierarchical vision transformer
  using shifted windows}.
\newblock In \emph{\bibinfo{booktitle}{International Conference on Computer
  Vision}}, \bibinfo{pages}{10012--10022} (\bibinfo{year}{2021}).

\bibitem{Xie2019}
\bibinfo{author}{He, T.} \emph{et~al.}
\newblock \bibinfo{title}{Bag of tricks for image classification with
  convolutional neural networks}.
\newblock In \emph{\bibinfo{booktitle}{IEEE Conference on Computer Vision and
  Pattern Recognition}}, \bibinfo{pages}{558--567} (\bibinfo{year}{2018}).

\bibitem{HPAresults}
\bibinfo{author}{Winsnes, C.}, \bibinfo{author}{Lundberg, E.},
  \bibinfo{author}{Phil~Culliton, M.}, \bibinfo{author}{Le, T.} \&
  \bibinfo{author}{Wei~Ouyang, U.}
\newblock \bibinfo{title}{\textit{Human Protein Atlas - Single Cell
  Classification Private Leaderboard}}.
\newblock
  \bibinfo{howpublished}{\url{https://www.kaggle.com/competitions/hpa-single-cell-image-classification/leaderboard}}
  (\bibinfo{year}{2021}).

\bibitem{FCAN}
\bibinfo{author}{Dai, S.}
\newblock \bibinfo{title}{\textit{Fair Cell Activation Network and Swin
  Transformer, the first place solution for Human Protein Atlas - Single Cell
  Classification}}.
\newblock
  \bibinfo{howpublished}{\url{https://www.kaggle.com/competitions/hpa-single-cell-image-classification/}}
  (\bibinfo{year}{2021}).

\bibitem{pizzlecam}
\bibinfo{author}{Jo, S.} \& \bibinfo{author}{Yu, I.-J.}
\newblock \bibinfo{title}{Puzzle-cam: Improved localization via matching
  partial and full features}.
\newblock In \emph{\bibinfo{booktitle}{IEEE International Conference on Image
  Processing}}, \bibinfo{pages}{639--643} (\bibinfo{year}{2021}).

\bibitem{third}
\bibinfo{author}{Benhamou, E.}
\newblock \bibinfo{title}{\textit{Third place solution MPWARE part for Human
  Protein Atlas - Single Cell Classification}}.
\newblock
  \bibinfo{howpublished}{\url{https://www.kaggle.com/competitions/hpa-single-cell-image-classification/discussion/238862}}
  (\bibinfo{year}{2021}).

\bibitem{seventh}
\bibinfo{author}{Chubachi, K.}
\newblock \bibinfo{title}{\textit{Seventh place solution for Human Protein
  Atlas - Single Cell Classification}}.
\newblock
  \bibinfo{howpublished}{\url{https://www.kaggle.com/competitions/hpa-single-cell-image-classification/discussion/238507}}
  (\bibinfo{year}{2021}).

\bibitem{datacentric}
\bibinfo{author}{Banić, N.}
\newblock \bibinfo{title}{\textit{Fourth Place Solution for Human Protein Atlas
  - Single Cell Classification}}.
\newblock
  \bibinfo{howpublished}{\url{https://www.kaggle.com/competitions/hpa-single-cell-image-classification/discussion/239071}}
  (\bibinfo{year}{2021}).

\bibitem{sixth}
\bibinfo{author}{Yang, S.}
\newblock \bibinfo{title}{\textit{Sixth place Solution for for Human Protein
  Atlas - Single Cell Classification}}.
\newblock
  \bibinfo{howpublished}{\url{https://www.kaggle.com/competitions/hpa-single-cell-image-classification/discussion/239166}}
  (\bibinfo{year}{2021}).

\bibitem{BCM}
\bibinfo{author}{Henkel, C.}
\newblock \bibinfo{title}{\textit{Third place Dieter part for Human Protein
  Atlas - Single Cell Classification}}.
\newblock
  \bibinfo{howpublished}{\url{https://www.kaggle.com/competitions/hpa-single-cell-image-classification/discussion/238898}}
  (\bibinfo{year}{2021}).

\bibitem{HPAweb}
\bibinfo{author}{HPA}.
\newblock \bibinfo{title}{\textit{The Human Protein Atlas}}.
\newblock \bibinfo{howpublished}{\url{https://www.proteinatlas.org/}}.

\bibitem{FCAN_antibody}
\bibinfo{author}{Dai, S.}
\newblock \bibinfo{title}{\textit{Where to get the antibody information (Kaggle
  Forums)}}.
\newblock
  \bibinfo{howpublished}{\url{https://www.kaggle.com/competitions/hpa-single-cell-image-classification/discussion/239001\#1308869}}
  (\bibinfo{year}{2021}).

\bibitem{antibodydiscussion}
\bibinfo{author}{Lundberg, E.}
\newblock \bibinfo{title}{\textit{Human Protein Atlas - Single Cell
  Classification Antibody-id Discussion}}.
\newblock
  \bibinfo{howpublished}{\url{https://www.kaggle.com/competitions/hpa-single-cell-image-classification/discussion/215675\#1218754}}
  (\bibinfo{year}{2021}).

\bibitem{celllinediscussion}
\bibinfo{author}{Winsnes, C.}
\newblock \bibinfo{title}{\textit{Human Protein Atlas - Single Cell
  Classification Cell lines Discussion}}.
\newblock
  \bibinfo{howpublished}{\url{https://www.kaggle.com/competitions/hpa-single-cell-image-classification/discussion/227862}}
  (\bibinfo{year}{2021}).

\bibitem{gradcam}
\bibinfo{author}{Selvaraju, R.~R.} \emph{et~al.}
\newblock \bibinfo{title}{Grad-cam: Visual explanations from deep networks via
  gradient-based localization}.
\newblock In \emph{\bibinfo{booktitle}{IEEE International Conference on
  Computer Vision}}, \bibinfo{pages}{618--626} (\bibinfo{year}{2017}).

\bibitem{UMAP}
\bibinfo{author}{McInnes, L.}, \bibinfo{author}{Healy, J.} \&
  \bibinfo{author}{Melville, J.}
\newblock \bibinfo{title}{{UMAP}: Uniform manifold approximation and projection
  for dimension reduction} (\bibinfo{year}{2020}).
\newblock \eprint{https://arxiv.org/abs/1802.03426}.

\bibitem{map}
\bibinfo{author}{Su, W.}, \bibinfo{author}{Yuan, Y.} \& \bibinfo{author}{Zhu,
  M.}
\newblock \bibinfo{title}{A relationship between the average precision and the
  area under the roc curve}.
\newblock In \emph{\bibinfo{booktitle}{International Conference on The Theory
  of Information Retrieval}}, \bibinfo{pages}{349–352}
  (\bibinfo{year}{2015}).

\bibitem{everingham}
\bibinfo{author}{Everingham, M.}, \bibinfo{author}{Gool, L.~V.},
  \bibinfo{author}{Williams, C. K.~I.}, \bibinfo{author}{Winn, J.} \&
  \bibinfo{author}{Zisserman, A.}
\newblock \bibinfo{journal}{\bibinfo{title}{The pascal visual object classes
  (voc) challenge}}.
\newblock {\emph{\JournalTitle{International Journal of Computer Vision}}}
  \textbf{\bibinfo{volume}{88}}, \bibinfo{pages}{303--338}
  (\bibinfo{year}{2009}).

\bibitem{unet}
\bibinfo{author}{Ronneberger, O.}, \bibinfo{author}{Fischer, P.} \&
  \bibinfo{author}{Brox, T.}
\newblock \bibinfo{title}{U-net: Convolutional networks for biomedical image
  segmentation}.
\newblock In \bibinfo{editor}{Navab, N.}, \bibinfo{editor}{Hornegger, J.},
  \bibinfo{editor}{Wells, W.~M.} \& \bibinfo{editor}{Frangi, A.~F.} (eds.)
  \emph{\bibinfo{booktitle}{Medical Image Computing and Computer-Assisted
  Intervention}}, \bibinfo{pages}{234--241} (\bibinfo{year}{2015}).

\end{thebibliography}
