# Supplementary material for: Single-cell subcellular protein localisation using novel ensembles of diverse deep architectures
Source: Commun Biol. 2023 May 5;6:489. doi: 10.1038/s42003-023-04840-z (PMC10163260; doi:10.1038/s42003-023-04840-z)
Supplement: Supplementary file 4 — latex_source_files [file 42003_2023_4840_MOESM4_ESM.zip › HCPL_references.bib]

@article{kagglenature,
author = {Ouyang, Wei and Winsnes, Casper and Hjelmare, Martin and Cesnik, Anthony and Åkesson, Lovisa and Xu, Hao and Sullivan, Devin and Dai, Shubin and Lan, Jun and Jinmo, Park and Galib, Shaikat Mahmood and Henkel, Christof and Hwang, Kevin and Poplavskiy, Dmytro and Tunguz, Bojan and Wolfinger, Russel and Gu, Yinzheng and Li, Chuanpeng and Xie, Jinbin and Lundberg, Emma},
year={2019},
month={Dec},
day={01},
volume={16},
number={12},
pages={1254-1261},
title = {Analysis of the Human Protein Atlas Image Classification competition},
journal = {Nature Methods}
}

@inproceedings{Xie2019,
  title={Bag of Tricks for Image Classification with Convolutional Neural Networks},
  author={Tong He and Zhi Zhang and Hang Zhang and Zhongyue Zhang and Junyuan Xie and Mu Li},
  booktitle={IEEE Conference on Computer Vision and Pattern Recognition},
  year={2018},
  pages={558-567}
}

@misc{UMAP,
      title={{UMAP}: Uniform Manifold Approximation and Projection for Dimension Reduction}, 
      author={Leland McInnes and John Healy and James Melville},
      year={2020},
      eprint={https://arxiv.org/abs/1802.03426},
      archivePrefix={arXiv},
      primaryClass={stat.ML}
}


@article{Emma,
author = {Lundberg, Emma and Borner, Georg},
volume={20},
number={5},
pages={285-302},
year = {2019},
title = {Spatial proteomics: a powerful discovery tool for cell biology},
journal = {Nature Reviews Molecular Cell Biology}
}

@article{Hickey,
title = "Spatial mapping of protein composition and tissue organization: a primer for multiplexed antibody-based imaging",
author = "Hickey, {John W.} and Neumann, {Elizabeth K.} and Radtke, {Andrea J.} and Camarillo, {Jeannie M.} and Beuschel, {Rebecca T.} and Alexandre Albanese and Elizabeth McDonough and Julia Hatler and Wiblin, {Anne E.} and Jeremy Fisher and Josh Croteau and Small, {Eliza C.} and Anup Sood and Caprioli, {Richard M.} and Angelo, {R. Michael} and Nolan, {Garry P.} and Kwanghun Chung and Hewitt, {Stephen M.} and Germain, {Ronald N.} and Spraggins, {Jeffrey M.} and Emma Lundberg and Snyder, {Michael P.} and Kelleher, {Neil L.} and Saka, {Sinem K.}",
year = "2022",
volume={19},
number={3},
pages={284-295},
journal = "Nature Methods"
}

@article{GNANN,
title = {Illuminating Non-genetic Cellular Heterogeneity with Imaging-Based Spatial Proteomics},
journal = {Trends in Cancer},
year = {2021},
volume   =  7,
  number   =  4,
  pages    = "278--282",
author = {Christian Gnann and Anthony J. Cesnik and Emma Lundberg}
}

@article{Chandra,
  title={Image-based profiling for drug discovery: due for a machine-learning upgrade?},
  author={Srinivas Niranj Chandrasekaran and Hugo Ceulemans and Justin Boyd and Anne E Carpenter},
  journal={Nature Reviews. Drug Discovery},
  volume={20},
  number={2},
  pages={145-159},
  year={2020}
}

@article{everingham,
author = {Everingham, Mark and Gool, Luc Van and Williams, Christopher K. I. and Winn, John and Zisserman, Andrew},
title = {The Pascal Visual Object Classes (VOC) Challenge},
journal = {International Journal of Computer Vision},
volume={88},
number={2},
pages={303-338},
year = {2009}
}

@INPROCEEDINGS{swint,
  author={Liu, Ze and Lin, Yutong and Cao, Yue and Hu, Han and Wei, Yixuan and Zhang, Zheng and Lin, Stephen and Guo, Baining},
  booktitle={International Conference on Computer Vision}, 
  title={Swin Transformer: Hierarchical Vision Transformer using Shifted Windows}, 
  month     = {October},
  year      = {2021},
  pages     = {10012-10022}
  }

@inproceedings{XGboost,
 author = {Chen, Tianqi and Guestrin, Carlos},
 title = {{XGBoost}: A Scalable Tree Boosting System},
 booktitle = {ACM SIGKDD International Conference on Knowledge Discovery and Data Mining},
 pages = "785--794",
 year = {2016}
}

@inproceedings{map,
  title={A Relationship between the Average Precision and the Area Under the ROC Curve},
  author={Wanhua Su and Yan Yuan and Mu Zhu},
  booktitle={International Conference on The Theory of Information Retrieval},
  pages= {349–352},
  year={2015}
}

@INPROCEEDINGS{dense,
  author={Huang, Gao and Liu, Zhuang and Van Der Maaten, Laurens and Weinberger, Kilian Q.},
  booktitle={IEEE Conference on Computer Vision and Pattern Recognition}, 
  title={Densely Connected Convolutional Networks}, 
  pages={2261-2269},
  year={2017}
}  
  
@article{subcelular,
author = {Peter J. Thul  and Lovisa Åkesson  and Mikaela Wiking  and Diana Mahdessian  and Aikaterini Geladaki  and Hammou Ait Blal  and Tove Alm  and Anna Asplund  and Lars Björk  and Lisa M. Breckels  and Anna Bäckström  and Frida Danielsson  and Linn Fagerberg  and Jenny Fall  and Laurent Gatto  and Christian Gnann  and Sophia Hober  and Martin Hjelmare  and Fredric Johansson  and Sunjae Lee  and Cecilia Lindskog  and Jan Mulder  and Claire M. Mulvey  and Peter Nilsson  and Per Oksvold  and Johan Rockberg  and Rutger Schutten  and Jochen M. Schwenk  and Åsa Sivertsson  and Evelina Sjöstedt  and Marie Skogs  and Charlotte Stadler  and Devin P. Sullivan  and Hanna Tegel  and Casper Winsnes  and Cheng Zhang  and Martin Zwahlen  and Adil Mardinoglu  and Fredrik Pontén  and Kalle von Feilitzen  and Kathryn S. Lilley  and Mathias Uhlén  and Emma Lundberg },
title = {A subcellular map of the human proteome},
journal = {Science},
volume = {356},
number = {6340},
pages = {eaal3321},
year = {2017}
}


@article{loccat,
author = {Sullivan, Devin and Winsnes, Casper and Åkesson, Lovisa and Hjelmare, Martin and Wiking, Mikaela and Schutten, Rutger and Campbell, Linzi and Leifsson, Hjalti and Rhodes, Scott and Nordgren, Andie and Smith, Kevin and Revaz, Bernard and Finnbogason, Bergur and Szantner, Attila and Lundberg, Emma},
year={2018},
month={Oct},
day={01},
volume={36},
number={9},
pages={820-828},
title = {Deep learning is combined with massive-scale citizen science to improve large-scale image classification},
journal = {Nature Biotechnology}
}

@article{hpadataset,
  title={Tissue-based map of the human proteome},
  author={Mathias Uhl{\'e}n and Linn Fagerberg and Bj{\"o}rn Mikael Hallstr{\"o}m and Cecilia Lindskog and Per Oksvold and Adil Mardinoğlu and {\AA}sa Sivertsson and Caroline Kampf and Evelina Sj{\"o}stedt and Anna Asplund and Ingmarie Olsson and Karolina Edlund and Emma Lundberg and Sanjay S. Navani and Cristina Al-Khalili Szigyarto and Jacob Odeberg and Dijana Djureinovic and Jenny Ottosson Takanen and Sophia Hober and Tove Alm and Per-Henrik D Edqvist and Holger Berling and Hanna Tegel and Jan Mulder and Johan Rockberg and Peter Nilsson and Jochen M. Schwenk and Marica Hamsten and Kalle von Feilitzen and Mattias Forsberg and Lukas Persson and Fredric Johansson and Martin Zwahlen and Gunnar von Heijne and Jens B Nielsen and Fredrik Pont{\'e}n},
  journal={Science},
  journal = {Science},
  volume = {347},
  number = {6220},
  pages = {1260419},
  year = {2015}
  }

@INPROCEEDINGS{pizzlecam,  
  author={Jo, Sanghyun and Yu, In-Jae},  
  booktitle={IEEE International Conference on Image Processing},  
  title={Puzzle-CAM: Improved Localization Via Matching Partial And Full Features},
  pages={639-643},
  year={2021}
}

@ARTICLE{GEM, 
author={F. Radenovic and G. Tolias and O. Chum}, 
journal={IEEE Transactions on Pattern Analysis and Machine Intelligence}, 
title={Fine-tuning \textsc{CNN} Image Retrieval with No Human Annotation}, 
  year={2019},
  volume={41},
  number={7},
  pages={1655-1668},
}

@article{WAP,
  author    = {Syed Sameed Husain and Eng{-}Jon Ong and Miroslaw Bober},
  title     = {{ACTNET:} end-to-end learning of feature activations and multi-stream aggregation for effective instance image retrieval},
  journal   = {International Journal of Computer Vision},
  year={2021},
   month={May},
volume={129},
number={5},
pages={1432-1450}
}

@INPROCEEDINGS{gradcam,
  author={Selvaraju, Ramprasaath R. and Cogswell, Michael and Das, Abhishek and Vedantam, Ramakrishna and Parikh, Devi and Batra, Dhruv},
  booktitle={IEEE International Conference on Computer Vision}, 
  title={Grad-CAM: Visual Explanations from Deep Networks via Gradient-Based Localization}, 
  pages={618-626},
  year={2017}
  }

@misc{BCDdataset,
 author={Eng-Jon Ong and Dmitry Minskiy and Mikel Bober-Irizar and Syed Sameed Husain and Miroslaw Bober},
 title={\textit{HPA Bad Cell Detection}}, 
 howpublished = {\url{https://www.kaggle.com/datasets/anokas/hpabadcellxgboost}},
 year={2022} 
 }
 

@INPROCEEDINGS {Dmitry,
author = {D. Minskiy and M. Bober},
booktitle = {International Conference on Pattern Recognition},
title = {Efficient Hybrid Network: Inducting Scattering Features},
year = {2022},
pages = {2300-2306}
}


@InProceedings{pmlr,
  title = 	 {{E}fficient{N}et: Rethinking Model Scaling for Convolutional Neural Networks},
  author =       {Tan, Mingxing and Le, Quoc},
  booktitle = 	 {International Conference on Machine Learning},
  pages = 	 {6105--6114},
  year = 	 {2019}
}


@misc{HPA,
    author = {Winsnes, Casper and Lundberg, Emma and Phil Culliton, Maggie and Le, Trang and Wei Ouyang, UAxelsson},
    title = {\textit{Human Protein Atlas - Single Cell Classification}},
    year = {2021},
     howpublished = {\url{https://www.kaggle.com/competitions/hpa-single-cell-image-classification/}},
}


@inproceedings{nfnet,
  title={High-performance large-scale image recognition without normalization},
  author={Brock, Andy and De, Soham and Smith, Samuel L and Simonyan, Karen},
  booktitle={International Conference on Machine Learning},
  pages={1059--1071},
  year={2021}
}

@inproceedings{ResNeSt,
  author    = {Hang Zhang and Chongruo Wu and Zhongyue Zhang and Yi Zhu and Zhi Zhang and Haibin Lin and Yue Sun and Tong He and Jonas Mueller and R. Manmatha and Mu Li and Alexander J. Smola},
  title     = {Res\uppercase{N}e\uppercase{S}t: Split-Attention \uppercase{N}etworks},
  booktitle   = {IEEE Conference on Computer Vision and Pattern Recognition Workshops},
  pages={2735-2745},
  year      = {2022}
}
  
@INPROCEEDINGS{focal,
  author={Lin, Tsung-Yi and Goyal, Priya and Girshick, Ross and He, Kaiming and Dollár, Piotr},
  booktitle={2017 IEEE International Conference on Computer Vision}, 
  title={Focal Loss for Dense Object Detection}, 
  year={2017}
  }

@INPROCEEDINGS{wBCE,
  author={Jadon, Shruti},
  booktitle={IEEE Conference on Computational Intelligence in Bioinformatics and Computational Biology}, 
  title={A survey of loss functions for semantic segmentation}, 
  year={2020},
  pages={1-7}
  }

@misc{FCAN,
    author = {Dai, Shubin},
    title = {\textit{Fair Cell Activation Network and Swin Transformer, the first place solution for Human Protein Atlas - Single Cell Classification}},
    year = {2021},
     howpublished = {\url{https://www.kaggle.com/competitions/hpa-single-cell-image-classification/}},
}


@misc{DBCM,
  title = {\textit{Second Place Solution for Human Protein Atlas - Single Cell Classification}},
  author={Makarov, Ilya},
  howpublished = {\url{https://www.kaggle.com/competitions/hpa-single-cell-image-classification/discussion/238645}},
  year = 	 {2021}
}


@misc{BCM,
  title = {\textit{Third place Dieter part for Human Protein Atlas - Single Cell Classification}},
  author={Henkel, Christof},
  howpublished = {\url{https://www.kaggle.com/competitions/hpa-single-cell-image-classification/discussion/238898}},
  year = 	 {2021}
}

@misc{datacentric,
  title = {\textit{Fourth Place Solution for Human Protein Atlas - Single Cell Classification}},
  author={Banić, Nikola},
  howpublished = {\url{https://www.kaggle.com/competitions/hpa-single-cell-image-classification/discussion/239071}},
  year = 	 {2021}
}

@misc{seventh,
  title = {\textit{Seventh place solution for Human Protein Atlas - Single Cell Classification}},
  author={Chubachi, Kaizaburo},
  howpublished = {\url{https://www.kaggle.com/competitions/hpa-single-cell-image-classification/discussion/238507}},
  year = 	 {2021}
}


@misc{third,
  title = {\textit{Third place solution MPWARE part for Human Protein Atlas - Single Cell Classification}},
  author={Benhamou, Eric},
  howpublished = {\url{https://www.kaggle.com/competitions/hpa-single-cell-image-classification/discussion/238862}},
  year = 	 {2021}
}

@misc{sixth,
  title = {\textit{Sixth place Solution for for Human Protein Atlas - Single Cell Classification}},
  author={Yang, Sen},
  howpublished = {\url{https://www.kaggle.com/competitions/hpa-single-cell-image-classification/discussion/239166}},
  year = 	 {2021}
}

@misc{HPAresults,
  title = {\textit{Human Protein Atlas - Single Cell Classification Private Leaderboard}},
  author={Winsnes, Casper and Lundberg, Emma and Phil Culliton, Maggie and Le, Trang and Wei Ouyang, UAxelsson},
  howpublished = {\url{https://www.kaggle.com/competitions/hpa-single-cell-image-classification/leaderboard}},
  year = 	 {2021}
}

@misc{HPAdiscussion,
  title = {\textit{Human Protein Atlas - Single Cell Classification Discussion}},
  author={Winsnes, Casper and Lundberg, Emma and Phil Culliton, Maggie and Le, Trang and Wei Ouyang, UAxelsson},
  howpublished = {\url{https://www.kaggle.com/competitions/hpa-single-cell-image-classification/discussion}},
  year = 	 {2021}
}

@misc{antibodydiscussion,
  title = {\textit{Human Protein Atlas - Single Cell Classification Antibody-id Discussion}},
  author={Lundberg, Emma},
  howpublished = {\url{https://www.kaggle.com/competitions/hpa-single-cell-image-classification/discussion/215675\#1218754}},
  year = 	 {2021}
}

@misc{celllinediscussion,
  title = {\textit{Human Protein Atlas - Single Cell Classification Cell lines Discussion}},
  author={Winsnes, Casper},
  howpublished = {\url{https://www.kaggle.com/competitions/hpa-single-cell-image-classification/discussion/227862}},
  year = 	 {2021}
}

@InProceedings{unet,
author="Ronneberger, Olaf
and Fischer, Philipp
and Brox, Thomas",
editor="Navab, Nassir
and Hornegger, Joachim
and Wells, William M.
and Frangi, Alejandro F.",
title="U-Net: Convolutional Networks for Biomedical Image Segmentation",
booktitle="Medical Image Computing and Computer-Assisted Intervention",
pages="234--241",
year="2015"
}

@article{Christopher,
author = {Christopher, Josie and Stadler, Charlotte and Martin, Claire and Morgenstern, Marcel and Pan, Yanbo and Betsinger, Cora and Rattray, David and Mahdessian, Diana and Gingras, Anne-Claude and Warscheid, Bettina and Lehtiö, Janne and Cristea, Ileana and Foster, Leonard and Emili, Andrew and Lilley, Kathryn},
year={2021},
month={Apr},
volume={1},
number={1},
pages={32},
title = {Subcellular proteomics},
journal = {Nature Reviews Methods Primers}
}


@article{Paul,
author = {Paul, Indranil and White, Carl and Turcinovic, Isabella and Emili, Andrew},
title = {Imaging the future: the emerging era of single-cell spatial proteomics},
journal = {The FEBS Journal},
volume   =  288,
  number   =  24,
  pages    = "6990--7001",
  month    =  jan,
  year     =  2021
}


@Article{cytoself,
author={Kobayashi, Hirofumi
and Cheveralls, Keith C.
and Leonetti, Manuel D.
and Royer, Loic A.},
title={Self-supervised deep learning encodes high-resolution features of protein subcellular localization},
journal={Nature Methods},
year={2022},
month={Aug},
day={01},
volume={19},
number={8},
pages={995-1003}
}

@article{tellez2016tumour,
  title={Tumour heterogeneity: the key advantages of single-cell analysis},
  author={Tellez-Gabriel, Marta and Ory, Benjamin and Lamoureux, Francois and Heymann, Marie-Francoise and Heymann, Dominique},
  journal={International Journal of Molecular Sciences},
  volume   =  17,
  number   =  12,
  month    =  dec,
  year     =  2016,
  pages={1661-6596}
}

@article{bodenmiller2016multiplexed,
  title={Multiplexed epitope-based tissue imaging for discovery and healthcare applications},
  author={Bodenmiller, Bernd},
  journal={Cell Systems},
  volume = {2},
number = {4},
pages = {225-238},
year = {2016},
issn = {2405-4712}
}

@article{rajewsky2020lifetime,
  title={LifeTime and improving European healthcare through cell-based interceptive medicine},
  author={Rajewsky, Nikolaus and Almouzni, Genevi{\`e}ve and Gorski, Stanislaw A and Aerts, Stein and Amit, Ido and Bertero, Michela G and Bock, Christoph and Bredenoord, Annelien L and Cavalli, Giacomo and Chiocca, Susanna and others},
  journal={Nature},
  year={2020},
month={Nov},
day={01},
volume={587},
number={7834},
pages={377-386}
}

@article{Gordo2017,
author="Albert Gordo and Jon Almaz{\'a}n and Jerome Revaud and Diane Larlus",
title="End-to-End Learning of Deep Visual Representations for Image Retrieval",
journal={Int. J. Comput. Vision},
pages = "237--254",
volume = 124,
year="2017"
}

@InProceedings{Babenko_2015_ICCV,
author = {Babenko, Artem and Lempitsky, Victor},
title = {Aggregating Local Deep Features for Image Retrieval},
booktitle = {IEEE International Conference on Computer Vision},
pages={1269-1277}, 
year = {2015}
}

@InProceedings{vgg16,
  author       = "Simonyan, Karen and Zisserman, Andrew",
  title        = "Very Deep Convolutional Networks for Large-Scale Image Recognition",
  booktitle    = "International Conference on Learning Representations",
  pages={730-734},
  year         = "2015",
}
@article{mahdessian2021spatiotemporal,
  title={Spatiotemporal dissection of the cell cycle with single-cell proteogenomics},
  author={Mahdessian, Diana and Cesnik, Anthony J and Gnann, Christian and Danielsson, Frida and Stenstr{\"o}m, Lovisa and Arif, Muhammad and Zhang, Cheng and Le, Trang and Johansson, Fredric and Shutten, Rutger and others},
  journal={Nature},
  volume=590,
  pages={649–654},
  year={2021}
  }

@article{trang2022kaggleNature,
  title={Analysis of the Human Protein Atlas Weakly Supervised Single-Cell Classification competition},
  author={Le, Trang and Winsnes, Casper F and Axelsson, Ulrika and Xu, Hao and Mohanakrishnan Kaimal, Jayasankar and Mahdessian, Diana and Dai, Shubin and Makarov, Ilya S. and Ostankovich, Vladislav and Xu, Yang and Benhamou, Eric and Henkel, Christof and Solovyev, Roman A. and Banić, Nikola and Bošnjak, Vito and Bošnjak, Ana and Miličević, Andrija and Ouyang, Wei and Lundberg, Emma},
  journal={Nature methods},
  year={2022},
month={Oct},
day={01},
volume={19},
number={10},
pages={1221-1229}
 }
 
 @misc{FCAN_antibody,
  title = {\textit{Where to get the antibody information (Kaggle Forums)}},
  author={Dai, Shubin},
  howpublished = {\url{https://www.kaggle.com/competitions/hpa-single-cell-image-classification/discussion/239001\#1308869}},
  year = 	 {2021}}


@misc{HPAweb,
  title = {\textit{The Human Protein Atlas}},
  author={HPA},
  howpublished = {\url{https://www.proteinatlas.org/}}
  }
